# Supplementary material for: Sea Urchin-like NiCo2O4 Catalyst Activated Peroxymonosulfate for Degradation of Phenol: Performance and Mechanism
Source: Molecules. 2023 Dec 26;29(1):152. doi: 10.3390/molecules29010152 (PMC10780213; doi:10.3390/molecules29010152)
Supplement: Supplementary file 1 [file molecules-29-00152-s001.zip]

Archive with 1 entries (1 files):
- molecules-2719497-supplementary.pdf
